# Supplementary material for: Re-Visiting Antioxidant Therapy in Murine Advanced Atherosclerosis with Brussels Chicory, a Typical Vegetable in Mediterranean Diets
Source: Nutrients. 2023 Feb 6;15(4):832. doi: 10.3390/nu15040832 (PMC9966914; doi:10.3390/nu15040832)
Supplement: Supplementary file 1 [file nutrients-15-00832-s001.zip]

Archive with 1 entries (1 files):
- nutrients-2180629-supplementary.pdf
